# Supplementary material for: Pessimistic dairy calves are more vulnerable to pain-induced anhedonia
Source: PLoS One. 2020 Nov 18;15(11):e0242100. doi: 10.1371/journal.pone.0242100 (PMC7673544; doi:10.1371/journal.pone.0242100)
Supplement: S1 Dataset — (XLSX) [file pone.0242100.s004.xlsx]

## Sheet: Data_information
Dataset
Pessimistic dairy calves are more vulnerable to pain-induced anhedonia
Benjamin Lecorps, Emeline Nogues, Marina A.G. von Keyserlingk and Daniel M. Weary *
This dataset includes the data obtained during the judgment bias tests (used to calculate Pessimism_scores) and during the anhedonia tests (sugar consumption over days)
Calf	Calf identification number
Day	Days where the sweet solution intake were collected: 40 to 44: pre-disbudding; 42 to 44 (referred to as 100 in the dataset): baseline; 45: day of disbudding; 45 to 49: post-disbudding daily intakes
Sugar	Sweet solution consumption
Log_Sugar	Logarythmic transformation + 1
Change	Percentage change in sweet solution consumption compared to baseline
Pessimism	Pessimism score calculated using the averagelatency to touch the 3 ambiguous locations
Power calculation
Sample size of 15 individuals was recommended for power set at 0.8, significance level set at 0.05 and a Cohen’s d equal to 0.8.

## Sheet: Pessimism
Calf	Group	Day	Distance	Latency	Pessimism_score
8015	C	1	0	2.77	26.715
8016	C	1	0	2.42	10.8533
8017	C	1	0	2.625	22.9083
8018	C	1	0	2.45	14.7817
8019	C	1	0	3.09	10.555
8020	C	1	0	2.935	17.9117
8021	C	1	0	3.55	11.4633
8022	C	1	0	2.705	10.2917
8023	C	1	0	3.31	24.785
8024	C	1	0	2.845	4.70833
8025	D	1	0	2.505	7.00333
8026	D	1	0	2.755	18.9183
8027	D	1	0	2.925	21.1783
8029	D	1	0	2.565	23.2683
8030	D	1	0	2.375	22.9133
8031	D	1	0	4.435	22.0383
8032	D	1	0	2.55	10.2417
8033	D	1	0	2.48	6.98667
8034	D	1	0	2.045	18.72
8036	D	1	0	2.285	5.27333
8015	C	1	0.75	30
8016	C	1	0.75	18.72
8017	C	1	0.75	3.47
8018	C	1	0.75	3.63
8019	C	1	0.75	30
8020	C	1	0.75	3.12
8021	C	1	0.75	5.87
8022	C	1	0.75	3.53
8023	C	1	0.75	30
8024	C	1	0.75	6.75
8025	D	1	0.75	25.19
8026	D	1	0.75	30
8027	D	1	0.75	30
8029	D	1	0.75	30
8030	D	1	0.75	30
8031	D	1	0.75	5.09
8032	D	1	0.75	18.09
8033	D	1	0.75	6.06
8034	D	1	0.75	3.03
8036	D	1	0.75	4.75
8015	C	1	1.5	30
8016	C	1	1.5	5.37
8017	C	1	1.5	30
8018	C	1	1.5	5.88
8019	C	1	1.5	16.16
8020	C	1	1.5	30
8021	C	1	1.5	9.88
8022	C	1	1.5	6.28
8023	C	1	1.5	30
8024	C	1	1.5	9.09
8025	D	1	1.5	7.07
8026	D	1	1.5	4.75
8027	D	1	1.5	3.78
8029	D	1	1.5	30
8030	D	1	1.5	30
8031	D	1	1.5	30
8032	D	1	1.5	10.19
8033	D	1	1.5	5.22
8034	D	1	1.5	30
8036	D	1	1.5	4.51
8015	C	1	2.25	30
8016	C	1	2.25	16.72
8017	C	1	2.25	30
8018	C	1	2.25	30
8019	C	1	2.25	20.47
8020	C	1	2.25	30
8021	C	1	2.25	30
8022	C	1	2.25	30
8023	C	1	2.25	30
8024	C	1	2.25	6.19
8025	D	1	2.25	5.56
8026	D	1	2.25	30
8027	D	1	2.25	30
8029	D	1	2.25	30
8030	D	1	2.25	30
8031	D	1	2.25	30
8032	D	1	2.25	30
8033	D	1	2.25	30
8034	D	1	2.25	30
8036	D	1	2.25	13.6
8015	C	1	3	30
8016	C	1	3	30
8017	C	1	3	30
8018	C	1	3	30
8019	C	1	3	24.22
8020	C	1	3	30
8021	C	1	3	30
8022	C	1	3	30
8023	C	1	3	30
8024	C	1	3	30
8025	D	1	3	12.69
8026	D	1	3	30
8027	D	1	3	30
8029	D	1	3	30
8030	D	1	3	8.41
8031	D	1	3	30
8032	D	1	3	30
8033	D	1	3	22.31
8034	D	1	3	30
8036	D	1	3	30
8015	C	2	0	17
8016	C	2	0	2.27
8017	C	2	0	3.235
8018	C	2	0	2.295
8019	C	2	0	2.75
8020	C	2	0	2.83
8021	C	2	0	3.19
8022	C	2	0	2.985
8023	C	2	0	2.42
8024	C	2	0	3.42
8025	D	2	0	2.435
8026	D	2	0	12.655
8027	D	2	0	2.635
8029	D	2	0	2.135
8030	D	2	0	2.22
8031	D	2	0	5.095
8032	D	2	0	2.22
8033	D	2	0	2.625
8034	D	2	0	2.61
8036	D	2	0	2.495
8015	C	2	0.75	30
8016	C	2	0.75	3.69
8017	C	2	0.75	30
8018	C	2	0.75	3.22
8019	C	2	0.75	3.62
8020	C	2	0.75	2.44
8021	C	2	0.75	6.78
8022	C	2	0.75	3.25
8023	C	2	0.75	14.16
8024	C	2	0.75	3.9
8025	D	2	0.75	5.31
8026	D	2	0.75	30
8027	D	2	0.75	19.97
8029	D	2	0.75	4.97
8030	D	2	0.75	20.66
8031	D	2	0.75	30
8032	D	2	0.75	5.31
8033	D	2	0.75	4.09
8034	D	2	0.75	5.19
8036	D	2	0.75	4.47
8015	C	2	1.5	30
8016	C	2	1.5	4.78
8017	C	2	1.5	30
8018	C	2	1.5	30
8019	C	2	1.5	4.06
8020	C	2	1.5	30
8021	C	2	1.5	5.96
8022	C	2	1.5	3.69
8023	C	2	1.5	30
8024	C	2	1.5	10.44
8025	D	2	1.5	5.31
8026	D	2	1.5	3.1
8027	D	2	1.5	30
8029	D	2	1.5	30
8030	D	2	1.5	28.25
8031	D	2	1.5	30
8032	D	2	1.5	5.25
8033	D	2	1.5	3.82
8034	D	2	1.5	29.37
8036	D	2	1.5	7.37
8015	C	2	2.25	30
8016	C	2	2.25	30
8017	C	2	2.25	30
8018	C	2	2.25	30
8019	C	2	2.25	6.72
8020	C	2	2.25	30
8021	C	2	2.25	30
8022	C	2	2.25	30
8023	C	2	2.25	30
8024	C	2	2.25	9.4
8025	D	2	2.25	7.62
8026	D	2	2.25	30
8027	D	2	2.25	30
8029	D	2	2.25	30
8030	D	2	2.25	12.34
8031	D	2	2.25	30
8032	D	2	2.25	6.59
8033	D	2	2.25	8.75
8034	D	2	2.25	30
8036	D	2	2.25	11.37
8015	C	2	3	30
8016	C	2	3	30
8017	C	2	3	30
8018	C	2	3	30
8019	C	2	3	15.345
8020	C	2	3	30
8021	C	2	3	30
8022	C	2	3	30
8023	C	2	3	30
8024	C	2	3	30
8025	D	2	3	15.05
8026	D	2	3	30
8027	D	2	3	30
8029	D	2	3	30
8030	D	2	3	19.205
8031	D	2	3	30
8032	D	2	3	30
8033	D	2	3	21.715
8034	D	2	3	30
8036	D	2	3	18.285

## Sheet: Pessimism_Anhedonia
Calf	Birth_weight	Body_weight	Day	Sugar	Log_Sugar	Change	Log_Change	Baseline_sugar	Baseline_log_sugar	Pessimism
8015	43	71.8	40	3.87	0.687529			1.4	0.380211	26.715
8016	40	69	40	0.51	0.178977			0.79	0.252853	10.8533
8017	35	58	40	0.23	0.0899051			0.626667	0.211299	22.9083
8018	38	67	40	0	0			8.14667	0.961263	14.7817
8019	43		40	0.6	0.20412			1.85333	0.455353	10.555
8020	36	67	40	0.4	0.146128			0.37	0.136721	17.9117
8021	29	51.1	40	0.7	0.230449			2.03	0.481443	11.4633
8022	30	53.2	40	0	0			0.693333	0.228742	10.2917
8023	49.34	77.8	40	2.12	0.494155			1.90667	0.463395	24.785
8024	39	67	40	0.4	0.146128			0.773333	0.24879	4.70833
8025	39.5	68	40	2.5	0.544068			5.73333	0.82823	7.00333
8026	33	65.5	40	0.53	0.184691			0.243333	0.0945876	18.9183
8027	38	64.7	40	0.39	0.143015					21.1783
8029	44	70.4	40	0.08	0.0334238			1.11	0.324282	23.2683
8030	38.8	66.3	40							22.9133
8031	42	67.5	40	1.35	0.371068			0.433333	0.156347	22.0383
8032	42	67.7	40	0.55	0.190332			2.92	0.593286	10.2417
8033	40		40	5.65	0.822822			4.55	0.744293	6.98667
8034	40	66.5	40	0.9	0.278754			0.626667	0.211299	18.72
8036	39.5	66.7	40							5.27333
8015	43	71.8	41	3.91	0.691081			1.4	0.380211	26.715
8016	40	69	41	0.6	0.20412			0.79	0.252853	10.8533
8017	35	58	41	1.3	0.361728			0.626667	0.211299	22.9083
8018	38	67	41	5.22	0.79379			8.14667	0.961263	14.7817
8019	43		41	0.23	0.0899051			1.85333	0.455353	10.555
8020	36	67	41	0.7	0.230449			0.37	0.136721	17.9117
8021	29	51.1	41	1.15	0.332438			2.03	0.481443	11.4633
8022	30	53.2	41	0.18	0.071882			0.693333	0.228742	10.2917
8023	49.34	77.8	41	4.43	0.7348			1.90667	0.463395	24.785
8024	39	67	41	0.24	0.0934217			0.773333	0.24879	4.70833
8025	39.5	68	41	7.59	0.933993			5.73333	0.82823	7.00333
8026	33	65.5	41	0.19	0.075547			0.243333	0.0945876	18.9183
8027	38	64.7	41	0.14	0.0569049					21.1783
8029	44	70.4	41	0.23	0.0899051			1.11	0.324282	23.2683
8030	38.8	66.3	41							22.9133
8031	42	67.5	41	2.47	0.540329			0.433333	0.156347	22.0383
8032	42	67.7	41	0.03	0.0128372			2.92	0.593286	10.2417
8033	40		41	4.02	0.700704			4.55	0.744293	6.98667
8034	40	66.5	41	1.05	0.311754			0.626667	0.211299	18.72
8036	39.5	66.7	41							5.27333
8015	43	71.8	42	1.32	0.365488			1.4	0.380211	26.715
8016	40	69	42	0.45	0.161368			0.79	0.252853	10.8533
8017	35	58	42	0	0			0.626667	0.211299	22.9083
8018	38	67	42	9.56	1.02366			8.14667	0.961263	14.7817
8019	43		42	1.23	0.348305			1.85333	0.455353	10.555
8020	36	67	42	0.3	0.113943			0.37	0.136721	17.9117
8021	29	51.1	42	2.5	0.544068			2.03	0.481443	11.4633
8022	30	53.2	42	0	0			0.693333	0.228742	10.2917
8023	49.34	77.8	42	1.35	0.371068			1.90667	0.463395	24.785
8024	39	67	42	0.75	0.243038			0.773333	0.24879	4.70833
8025	39.5	68	42	9.58	1.02449			5.73333	0.82823	7.00333
8026	33	65.5	42	0.65	0.217484			0.243333	0.0945876	18.9183
8027	38	64.7	42	0.65	0.217484					21.1783
8029	44	70.4	42	0.75	0.243038			1.11	0.324282	23.2683
8030	38.8	66.3	42							22.9133
8031	42	67.5	42	0.02	0.00860017			0.433333	0.156347	22.0383
8032	42	67.7	42	1.55	0.40654			2.92	0.593286	10.2417
8033	40		42	5.2	0.792392			4.55	0.744293	6.98667
8034	40	66.5	42	1.06	0.313867			0.626667	0.211299	18.72
8036	39.5	66.7	42							5.27333
8015	43	71.8	43	2.88	0.588832			1.4	0.380211	26.715
8016	40	69	43	1.3	0.361728			0.79	0.252853	10.8533
8017	35	58	43	0.95	0.290035			0.626667	0.211299	22.9083
8018	38	67	43	9.17	1.00732			8.14667	0.961263	14.7817
8019	43		43	1.15	0.332438			1.85333	0.455353	10.555
8020	36	67	43	0.81	0.257679			0.37	0.136721	17.9117
8021	29	51.1	43	1.84	0.453318			2.03	0.481443	11.4633
8022	30	53.2	43	1.5	0.39794			0.693333	0.228742	10.2917
8023	49.34	77.8	43	2.2	0.50515			1.90667	0.463395	24.785
8024	39	67	43	1.03	0.307496			0.773333	0.24879	4.70833
8025	39.5	68	43	5.32	0.800717			5.73333	0.82823	7.00333
8026	33	65.5	43	0	0			0.243333	0.0945876	18.9183
8027	38	64.7	43	0.37	0.136721					21.1783
8029	44	70.4	43	1.75	0.439333			1.11	0.324282	23.2683
8030	38.8	66.3	43							22.9133
8031	42	67.5	43	1	0.30103			0.433333	0.156347	22.0383
8032	42	67.7	43	2.38	0.528917			2.92	0.593286	10.2417
8033	40		43	3.5	0.653213			4.55	0.744293	6.98667
8034	40	66.5	43	0.27	0.103804			0.626667	0.211299	18.72
8036	39.5	66.7	43							5.27333
8015	43	71.8	44	0	0			1.4	0.380211	26.715
8016	40	69	44	0.62	0.209515			0.79	0.252853	10.8533
8017	35	58	44	0.93	0.285557			0.626667	0.211299	22.9083
8018	38	67	44	5.71	0.826723			8.14667	0.961263	14.7817
8019	43		44	3.18	0.621176			1.85333	0.455353	10.555
8020	36	67	44	0	0			0.37	0.136721	17.9117
8021	29	51.1	44	1.75	0.439333			2.03	0.481443	11.4633
8022	30	53.2	44	0.58	0.198657			0.693333	0.228742	10.2917
8023	49.34	77.8	44	2.17	0.501059			1.90667	0.463395	24.785
8024	39	67	44	0.54	0.187521			0.773333	0.24879	4.70833
8025	39.5	68	44	2.3	0.518514			5.73333	0.82823	7.00333
8026	33	65.5	44	0.08	0.0334238			0.243333	0.0945876	18.9183
8027	38	64.7	44	0.15	0.0606978					21.1783
8029	44	70.4	44	0.83	0.262451			1.11	0.324282	23.2683
8030	38.8	66.3	44							22.9133
8031	42	67.5	44	0.28	0.10721			0.433333	0.156347	22.0383
8032	42	67.7	44	4.83	0.765669			2.92	0.593286	10.2417
8033	40		44	4.95	0.774517			4.55	0.744293	6.98667
8034	40	66.5	44	0.55	0.190332			0.626667	0.211299	18.72
8036	39.5	66.7	44							5.27333
8015	43	71.8	45	0.62	0.209515	-55.7143	1.65596	1.4	0.380211	26.715
8016	40	69	45	0.37	0.136721	-53.1646	1.67975	0.79	0.252853	10.8533
8017	35	58	45	0	0	-100	0	0.626667	0.211299	22.9083
8018	38	67	45	6.4	0.869232	-21.4403	1.90069	8.14667	0.961263	14.7817
8019	43		45	0.23	0.0899051	-87.5899	1.12743	1.85333	0.455353	10.555
8020	36	67	45	0	0	-100	0	0.37	0.136721	17.9117
8021	29	51.1	45	0.52	0.181844	-74.3842	1.42514	2.03	0.481443	11.4633
8022	30	53.2	45	0.63	0.212188	-9.13462	1.96315	0.693333	0.228742	10.2917
8023	49.34	77.8	45	0.94	0.287802	-50.6993	1.70157	1.90667	0.463395	24.785
8024	39	67	45	0.87	0.271842	12.5	2.055	0.773333	0.24879	4.70833
8025	39.5	68	45	4.05	0.703291	-29.3605	1.85515	5.73333	0.82823	7.00333
8026	33	65.5	45	0.08	0.0334238	-67.1233	1.5299	0.243333	0.0945876	18.9183
8027	38	64.7	45	1.27	0.356026	225.641	2.51407			21.1783
8029	44	70.4	45	0	0	-100	0	1.11	0.324282	23.2683
8030	38.8	66.3	45							22.9133
8031	42	67.5	45	0	0	-100	0	0.433333	0.156347	22.0383
8032	42	67.7	45	4.25	0.720159	45.5479	2.16598	2.92	0.593286	10.2417
8033	40		45	2.95	0.596597	-35.1648	1.81846	4.55	0.744293	6.98667
8034	40	66.5	45	0.65	0.217484	3.7234	2.02004	0.626667	0.211299	18.72
8036	39.5	66.7	45				2.00432			5.27333
8015	43	71.8	46	0.62	0.209515	-55.7143	1.65596	1.4	0.380211	26.715
8016	40	69	46	0.7	0.230449	-11.3924	1.95234	0.79	0.252853	10.8533
8017	35	58	46	0.1	0.0413927	-84.0426	1.22936	0.626667	0.211299	22.9083
8018	38	67	46	6.03	0.846955	-25.982	1.87517	8.14667	0.961263	14.7817
8019	43		46	0.5	0.176091	-73.0216	1.44682	1.85333	0.455353	10.555
8020	36	67	46	0.42	0.152288	13.5135	2.05886	0.37	0.136721	17.9117
8021	29	51.1	46	2	0.477121	-1.47783	1.99792	2.03	0.481443	11.4633
8022	30	53.2	46	0.68	0.225309	-1.92308	1.99597	0.693333	0.228742	10.2917
8023	49.34	77.8	46	0.8	0.255273	-58.042	1.63304	1.90667	0.463395	24.785
8024	39	67	46	0.1	0.0413927	-87.069	1.14398	0.773333	0.24879	4.70833
8025	39.5	68	46	0	0	-100	0	5.73333	0.82823	7.00333
8026	33	65.5	46	0.26	0.100371	6.84932	2.03282	0.243333	0.0945876	18.9183
8027	38	64.7	46	1.39	0.378398	256.41	2.55317			21.1783
8029	44	70.4	46	0.1	0.0413927	-90.991	1.00039	1.11	0.324282	23.2683
8030	38.8	66.3	46				2.00432			22.9133
8031	42	67.5	46	0	0	-100	0	0.433333	0.156347	22.0383
8032	42	67.7	46	1.23	0.348305	-57.8767	1.63471	2.92	0.593286	10.2417
8033	40		46	3.15	0.618048	-30.7692	1.84653	4.55	0.744293	6.98667
8034	40	66.5	46	0	0	-100	0	0.626667	0.211299	18.72
8036	39.5	66.7	46							5.27333
8015	43	71.8	47	0	0	-100	0	1.4	0.380211	26.715
8016	40	69	47	1.73	0.436163	118.987	2.3424	0.79	0.252853	10.8533
8017	35	58	47	0.55	0.190332	-12.234	1.94825	0.626667	0.211299	22.9083
8018	38	67	47	0.93	0.285557	-88.5843	1.09397	8.14667	0.961263	14.7817
8019	43		47	2.65	0.562293	42.9856	2.15832	1.85333	0.455353	10.555
8020	36	67	47	0	0	-100	0	0.37	0.136721	17.9117
8021	29	51.1	47	0.1	0.0413927	-95.0739	0.77277	2.03	0.481443	11.4633
8022	30	53.2	47	0.95	0.290035	37.0192	2.13994	0.693333	0.228742	10.2917
8023	49.34	77.8	47	1.56	0.40824	-18.1818	1.91813	1.90667	0.463395	24.785
8024	39	67	47	0.13	0.0530784	-83.1897	1.25067	0.773333	0.24879	4.70833
8025	39.5	68	47	1.3	0.361728	-77.3256	1.37428	5.73333	0.82823	7.00333
8026	33	65.5	47	0.68	0.225309	179.452	2.44786	0.243333	0.0945876	18.9183
8027	38	64.7	47	1.45	0.389166	271.795	2.57147			21.1783
8029	44	70.4	47	1.17	0.33646	5.40541	2.02696	1.11	0.324282	23.2683
8030	38.8	66.3	47							22.9133
8031	42	67.5	47	0	0	-100	0	0.433333	0.156347	22.0383
8032	42	67.7	47	3.92	0.691965	34.2466	2.13113	2.92	0.593286	10.2417
8033	40		47	2.27	0.514548	-50.1099	1.70663	4.55	0.744293	6.98667
8034	40	66.5	47	0.62	0.209515	-1.06383	1.99972	0.626667	0.211299	18.72
8036	39.5	66.7	47							5.27333
8015	43	71.8	48	0.2	0.0791812	-85.7143	1.18429	1.4	0.380211	26.715
8016	40	69	48	3.1	0.612784	292.405	2.59484	0.79	0.252853	10.8533
8017	35	58	48	1.45	0.389166	131.383	2.3662	0.626667	0.211299	22.9083
8018	38	67	48	4.6	0.748188	-43.5352	1.7594	8.14667	0.961263	14.7817
8019	43		48	2.34	0.523746	26.259	2.10469	1.85333	0.455353	10.555
8020	36	67	48	0.02	0.00860017	-94.5946	0.806547	0.37	0.136721	17.9117
8021	29	51.1	48	0.33	0.123852	-83.7438	1.23694	2.03	0.481443	11.4633
8022	30	53.2	48	0.42	0.152288	-39.4231	1.78942	0.693333	0.228742	10.2917
8023	49.34	77.8	48	1.25	0.352183	-34.4406	1.82321	1.90667	0.463395	24.785
8024	39	67	48			-100	0	0.773333	0.24879	4.70833
8025	39.5	68	48	4.6	0.748188	-19.7674	1.90973	5.73333	0.82823	7.00333
8026	33	65.5	48	0.44	0.158362	80.8219	2.25965	0.243333	0.0945876	18.9183
8027	38	64.7	48	1.83	0.451786	369.231	2.67231			21.1783
8029	44	70.4	48	2.22	0.507856	100	2.3032	1.11	0.324282	23.2683
8030	38.8	66.3	48							22.9133
8031	42	67.5	48	0	0	-100	0	0.433333	0.156347	22.0383
8032	42	67.7	48	1.48	0.394452	-49.3151	1.71336	2.92	0.593286	10.2417
8033	40		48	2.57	0.552668	-43.5165	1.75954	4.55	0.744293	6.98667
8034	40	66.5	48	1.27	0.356026	102.66	2.3089	0.626667	0.211299	18.72
8036	39.5	66.7	48							5.27333
8015	43	71.8	49	0	0	-100	0	1.4	0.380211	26.715
8016	40	69	49	1.18	0.338456	49.3671	2.17715	0.79	0.252853	10.8533
8017	35	58	49	0.27	0.103804	-56.9149	1.64429	0.626667	0.211299	22.9083
8018	38	67	49	0	0	-100	0	8.14667	0.961263	14.7817
8019	43		49	1.93	0.466868	4.13669	2.02175	1.85333	0.455353	10.555
8020	36	67	49	1	0.30103	170.27	2.4334	0.37	0.136721	17.9117
8021	29	51.1	49	0.1	0.0413927	-95.0739	0.77277	2.03	0.481443	11.4633
8022	30	53.2	49	1.46	0.390935	110.577	2.32547	0.693333	0.228742	10.2917
8023	49.34	77.8	49	1.2	0.342423	-37.0629	1.80575	1.90667	0.463395	24.785
8024	39	67	49	0.93	0.285557	20.2586	2.08371	0.773333	0.24879	4.70833
8025	39.5	68	49	4.06	0.704151	-29.186	1.85621	5.73333	0.82823	7.00333
8026	33	65.5	49	0.1	0.0413927	-58.9041	1.62424	0.243333	0.0945876	18.9183
8027	38	64.7	49	6.6	0.880814	1592.31	3.22874			21.1783
8029	44	70.4	49	0.97	0.294466	-12.6126	1.94639	1.11	0.324282	23.2683
8030	38.8	66.3	49							22.9133
8031	42	67.5	49	0	0	-100	0	0.433333	0.156347	22.0383
8032	42	67.7	49	5.4	0.80618	84.9315	2.26935	2.92	0.593286	10.2417
8033	40		49	2.93	0.594393	-35.6044	1.81555	4.55	0.744293	6.98667
8034	40	66.5	49	0.22	0.0863598	-64.8936	1.55758	0.626667	0.211299	18.72
8036	39.5	66.7	49							5.27333
8015	43	71.8	100	1.4	0.380211					26.715
8016	40	69	100	0.79	0.252853					10.8533
8017	35	58	100	0.626667	0.211299					22.9083
8018	38	67	100	8.14667	0.961263					14.7817
8019	43		100	1.85333	0.455353					10.555
8020	36	67	100	0.37	0.136721					17.9117
8021	29	51.1	100	2.03	0.481443					11.4633
8022	30	53.2	100	0.693333	0.228742					10.2917
8023	49.34	77.8	100	1.90667	0.463395					24.785
8024	39	67	100	0.773333	0.24879					4.70833
8025	39.5	68	100	5.73333	0.82823					7.00333
8026	33	65.5	100	0.243333	0.0945876					18.9183
8027	38	64.7	100	0.39	0.143015					21.1783
8029	44	70.4	100	1.11	0.324282					23.2683
8030	38.8	66.3	100							22.9133
8031	42	67.5	100	0.433333	0.156347					22.0383
8032	42	67.7	100	2.92	0.593286					10.2417
8033	40		100	4.55	0.744293					6.98667
8034	40	66.5	100	0.626667	0.211299					18.72
8036	39.5	66.7	100							5.27333
